# Supplementary material for: Binding of Akkermansia muciniphila to mucin is O-glycan specific
Source: Nat Commun. 2024 May 29;15:4582. doi: 10.1038/s41467-024-48770-8 (PMC11137150; doi:10.1038/s41467-024-48770-8)
Supplement: Supplementary file 4 — Source Data [file 41467_2024_48770_MOESM4_ESM.xlsx]

## Sheet: Figure 1a
4 °C	Bio1	Bio2	Bio3
10000	1.3115	1.3025	1.1945
1000	1.1165	1.048	0.9855
100	0.34	0.317	0.2905
10	0.098	0.084	0.084
1	0.068	0.0525	0.0615
RT
10000	1.244	1.438	1.342
1000	1.0535	1.152	1.279
100	0.3765	0.4335	0.562
10	0.1105	0.119	0.1375
1	0.0675	0.071	0.0715
37 °C (oxic)
10000	0.909	1.315	1.1375
1000	0.628	0.7845	0.8115
100	0.1975	0.188	0.236
10	0.1395	0.102	0.107
1	0.107	0.0895	0.082
37 °C (anoxic)
10000	1.0495	1.2705	1.263
1000	0.7675	0.837	0.877
100	0.1865	0.2365	0.2045
10	0.0965	0.124	0.1395
1	0.0855	0.114	0.1065
P-values	4 vs. 37 anoxic	RT vs. 37 anoxic	oxic vs. anoxic
10000	0.376364	0.74097	0.199644
1000	0.0108405	0.0100338	0.260462
100	0.00644804	0.0119576	0.927731
10	0.079696	0.883043	0.834676
1	0.012773	0.0206256	0.462626

## Sheet: Figure 1b
	PGM concentration	1			10			100			1000			10000
		Bio1	Bio2	Bio3	Bio1	Bio2	Bio3	Bio1	Bio2	Bio3	Bio1	Bio2	Bio3	Bio1	Bio2	Bio3
Live	50000000	0.0442	0.0457	0.117033	0.0525667	0.0645667	0.0564667	0.109467	0.154633	0.146	0.7807	0.907867	0.812233	1.43067	1.39633	1.37147
	100000000	0.0435	0.0461333	0.0486667	0.0626	0.0629333	0.0652333	0.223367	0.1843	0.267133	1.00133	1.05143	1.15997	1.38467	1.35813	1.45553
	5E+08 CFU/mL	0.0642333	0.0677333	0.0612667	0.100067	0.125167	0.1276	0.501967	0.5212	0.486633	1.3855	1.44653	1.40327	1.57193	1.5855	1.6441
Pasteurized	50000000	0.0480333	0.0536	0.0538	0.0588667	0.0588	0.0560333	0.0616333	0.0774333	0.0664	0.1244	0.282167	0.142233	0.328067	0.655533	0.400867
	100000000	0.0534667	0.0602667	0.0580667	0.0572333	0.0711333	0.0628	0.0773333	0.1122	0.0774667	0.187133	0.440933	0.232867	0.586867	0.8774	0.571067
	5E+08 CFU/mL	0.0642333	0.0867333	0.0976667	0.0621	0.0900333	0.109733	0.132667	0.206867	0.162333	0.254033	1.00423	0.682133	1.0674	1.23477	1.1917
P-values
Live vs. pasteurized	1	10	100	1000	10000
50000000	0.515714	0.993161	0.00953206	0.000491341	0.000740539
100000000	0.0110669	0.975751	0.0069223	0.00100055	0.00225163
5E+08 CFU/mL	0.139054	0.137858	0.000145397	0.0247074	0.00135733

## Sheet: Figure 1c
	PBS			0,1% PGM			1% PGM			1% PEG100			1% PEG600 in solution
	Bio1	Bio2	Bio3	Bio1	Bio2	Bio3	Bio1	Bio2	Bio3	Bio1	Bio2	Bio3	Bio1	Bio2	Bio3
10000	1.06095	1.0459	1.13225	0.1004	0.1404	0.3705	0.0715	0.05855	0.08205	0.98535	0.86925	0.90075	0.8468	0.76455	0.90175
1000	0.7346	0.68215	0.76375	0.1081	0.07085	0.12555	0.09005	0.06415	0.0962	0.80105	0.70325	0.6929	0.7199	0.62635	0.8341
100	0.22915	0.2056	0.26055	0.1032	0.0586	0.10245	0.0823	0.0592	0.08905	0.3687	0.27245	0.24165	0.4864	0.2887	0.4182
0	0.1157	0.0659	0.11115	0.0986	0.0598	0.0957	0.0902	0.05885	0.08475	0.16115	0.11315	0.1335	0.25875	0.16975	0.19835
P-values	PBS vs. 0.1% PGM	PBS vs. 1% PGM	PBS vs. 1% PEG100	PBS vs. 1% PEG600
10000	0.000579138	3.28724e-06	0.0210405	0.00724339
1000	2.66649e-05	1.53863e-05	0.900764	0.99942
100	0.00269604	0.00106786	0.206015	0.0507981
0	0.558452	0.350493	0.143611	0.0221457

## Sheet: Figure 2b
	MUC1					MUC2					MUC5AC					MUC7
	Tn	T	dST	WT	Core3	Tn	T	dST	WT	Core3	Tn	T	dST	WT	Core3	Tn	T	dST	WT	Core3
Bio1	0.2	0.161	0.355	0.778	1.16233	0.122	0.137	0.172667	0.3015	2.13367	0.363	0.107	0.096	0.563	1.27667	0.175	0.149667	0.216667	0.668	0.653
Bio2	0.191333	0.114	0.178333	0.62	1.14967	0.114667	0.133333	0.154	0.264	1.92067	0.124333	0.113333	0.134	0.533333	1.377	0.379667	0.157	0.174333	0.602333	0.785
Bio3	0.218667	0.108333	0.199667	0.881	1.32367	0.119333	0.185	0.14	0.437	2.051	0.22	0.303	0.142333	0.61	1.20933	0.177667	0.128667	0.167333	0.351667	0.850333
P-values	T vs Tn	dST vs. Tn	WT vs. Tn	Core3 vs. Tn
MUC1	0.0151505	0.506496	0.00188322	5.82275e-05
MUC2	0.119759	0.0190659	0.0148783	6.54202e-06
MUC5AC	0.551993	0.189872	0.010253	0.000242212
MUC7	0.220862	0.450995	0.0655801	0.0043607

## Sheet: Figure 2c
#1		MUC1 WT		MUC1 Core3		MUC2WT		MUC2 Core 3
		Tech1	Tech2	Tech1	Tech2	Tech1	Tech2	Tech1	Tech2
Pan-specific Lectenz	- neu	1.551	1.559	0.163	0.153	1.653	1.434	0.14	0.119
	+ neu	0.051	0.049	0.046	0.045	0.044	0.045	0.045	0.05
PNA (Core1)	- neu	0.156	0.155	0.058	0.055	0.298	0.316	0.051	0.045
	+ neu	0.729	0.79	0.06	0.05	0.592	0.637	0.067	0.071
Akkermansia muciniphila	- neu	0.403	0.459	0.23	0.232	0.113	0.123	0.971	0.944
	+ neu	0.721	0.729	0.556	0.576	0.2065	0.183	0.86	0.81
#2		MUC1 WT		MUC1 Core3		MUC2WT		MUC2 Core 3
Akkermansia muciniphila	- neu	0.392	0.826	0.626	0.179	0.149	0.134	1.077	0.979
	+ neu	0.989	0.914	0.658	0.558	0.247	0.245	1.282	1.224
#3		MUC1 WT		MUC1 Core3		MUC2WT		MUC2 Core 3
Akkermansia muciniphila	- neu	0.065	0.071	0.06	0.078	0.066	0.071	0.316	0.331
	+ neu	0.219	0.236	0.123	0.135	0.084	0.096	0.425	0.415
#1 = representative data displayed in figure 2c
#2 and #3 = independent repeat of #1, but with different experimental settings (mucin concentration (250 ug/mL) or TMB incubation time). Trends remain the same.

## Sheet: Figure 2d
#1	No neuraminidase				With neuraminidase				#2	No neuraminidase				With neuraminidase				#3	No neuraminidase				With neuraminidase
Akkermansia muciniphila	WT		Core3		WT		Core3		Akkermansia muciniphila	WT		Core3		WT		Core3		Akkermansia muciniphila	WT		Core3		WT		Core3
500	0.064	0.063	0.849	0.829	0.167	0.157	0.989	0.927	46.875	0.598	0.394	0.945	1.409	0.715	0.745	1.202	1.311	62.5	0.063	0.062	0.465	0.479	0.085	0.087	0.587	0.596
250	0.059	0.057	0.625	0.561	0.108	0.133	0.846	0.758	93.75	0.364	0.348	1.341	1.348	0.682	0.635	1.376	1.343	125	0.066	0.071	0.316	0.331	0.084	0.096	0.425	0.415
125	0.055	0.058	0.436	0.702	0.091	0.091	0.613	0.617	187.5	0.247	0.214	1.205	1.165	0.504	0.334	1.375	1.283	250	0.066	0.064	0.213	0.173	0.093	0.093	0.292	0.258
62.5	0.05	0.052	0.166	0.177	0.07	0.083	0.355	0.311	375	0.149	0.134	1.077	0.979	0.247	0.245	1.282	1.224	500	0.057	0.064	0.097	0.116	0.077	0.081	0.167	0.135
31.25	0.054	0.132	0.078	0.081	0.06	0.059	0.221	0.16	750	0.144	0.056	0.744	0.644	0.179	0.151	1.173	0.981
15.625	0.049	0.058	0.069	0.113	0.055	0.053	0.107	0.101	1000	0.063	0.056	0.45	0.291	0.226	0.437	0.755	0.713
7.8125	0.074	0.069	0.054	0.056	0.056	0.054	0.08	0.072
3.90625	0.053	0.054	0.085	0.123	0.057	0.053	0.075	0.063	#1 = representative data displayed in figure 2d
RCA	WT		Core3		WT		Core3		#2 and #3 = independent repeat of #1, but with different experimental settings (mucin concentrations or TMB incubation time). Trends remain the same.
	Tech1	Tech2	Tech1	Tech2	Tech1	Tech2	Tech1	Tech2
500	0.107	0.101	0.616	0.625	0.643	0.578	0.7	0.748
250	0.058	0.062	0.297	0.289	0.337	0.348	0.486	0.461
125	0.056	0.051	0.101	0.094	0.121	0.135	0.249	0.231
62.5	0.047	0.045	0.057	0.056	0.073	0.075	0.089	0.086
31.25	0.043	0.045	0.051	0.053	0.06	0.056	0.056	0.057
15.625	0.043	0.043	0.046	0.044	0.059	0.067	0.049	0.052
7.8125	0.06	0.042	0.043	0.043	0.051	0.052	0.045	0.052
3.90625	0.042	0.046	0.048	0.044	0.044	0.044	0.046	0.046
	No neuraminidase				With neuraminidase
	No neuraminidase				With neuraminidase
PNA	WT		Core3		WT		Core3
62.5	0.944	0.95	0.047	0.043	1.109	1.116	0.047	0.047
31.25	0.269	0.335	0.043	0.04	0.761	0.801	0.043	0.043
15.625	0.17	0.174	0.056	0.043	0.478	0.56	0.041	0.042
3.90625	0.067	0.067	0.045	0.042	0.248	0.22	0.064	0.045
1.95312	0.056	0.054	0.045	0.042	0.135	0.13	0.042	0.043
0.976562	0.047	0.053	0.051	0.042	0.083	0.097	0.042	0.043
0.488281	0.046	0.045	0.041	0.041	0.065	0.058	0.046	0.044

## Sheet: Figure 3b
	No neuraminidase (-Neu)								With neuraminidase (+ Neu)
	Tn		WT		Core3		ΔB4GAL T1/2/3/4		Tn		WT		Core3		ΔB4GAL T1/2/3/4
	Bio1	Bio2	Bio1	Bio2	Bio1	Bio2	Bio1	Bio2	Bio1	Bio2	Bio1	Bio2	Bio1	Bio2	Bio1	Bio2
750000000	334	388	2404	2232	1237	1721	4815	3701	4947	4207	26004	21383	3815	2428	5346	9712
500000000	299	330	2769	2428	1249	1204	2404	5169	2963	2723	16492	19921	1917	1983	5186	5875
250000000	234	224	1387	1829	667	1114	2017	3555	1930	2293	19261	18372	1439	1698	3907	3402
125000000	200	207	566	1341	564	654	1350	2107	761	1017	11890	13654	845	957	2913	2983
62500000	159	167	420	406	426	454	822	1059	410	460	4137	6414	539	636	1148	1430

## Sheet: Figure 3c
#1	No mucin												MUC1						MUC2
	WT		WT+Neu		Tn		Tn+Neu		core3		core3+Neu		WT	WT+Neu	Tn	Tn+Neu	core3	core3+Neu	WT	WT+Neu	Tn	Tn+Neu	core3	core3+Neu
	Bio1	Bio2	Bio1	Bio2	Bio1	Bio2	Bio1	Bio2	Bio1	Bio2	Bio1	Bio2
750000000	1301	1823	10495	10425	287	303	1798	1727	1346	1598	1930	1762	2660	12423	278	1208	3907	4041	2705	12936	251	1099	13793	11077
500000000	1176	1454	9910	9978	273	264	1625	1545	1133	1499	1823	1768	2224	10966	247	1052	2913	3986	2037	12133	202	853	11535	10566
250000000	683	1027	6839	7291	247	219	960	970	733	977	1332	1319	928	6286	210	615	1715	2788	1350	8177	171	483	7193	8040
125000000	381	423	4352	4411	186	178	558	504	518	695	790	771	427	4054	161	396	1041	1587	496	4337	145	298	5117	4997
62500000	269	316	2217	2100	157	143	368	336	348	489	558	394	271	1823	125	269	556	833	357	1957	108	209	3013	1823
#2
750000000	1114	2003	10011	17823	334	4947	4947	4207	758	889	1561	1233	1860	16548	380	3003	1692	2723	1279	13654	417	3033	7242	6770
500000000	1014	2324	9778	15785	299	2963	2963	2723	690	809	1323	1337	1530	13471	317	1970	1479	2270	1382	10250	340	1848	6634	6567
250000000	538	1620	8344	13246	234	1930	1930	2293	484	587	877	848	685	10710	224	1152	954	1392	756	7193	222	1228	4578	4294
125000000	343	522	7267	9978	200	761	761	1017	396	426	605	567	341	7415	198	504	688	960	381	5310	219	585	3627	3356
62500000	318	360	3907	3828	159	410	410	460	329	376	525	447	400	4352	167	329	545	721	415	1756	184	324	2232	2262
#1 Data presented in figure 3c. Note that for each MUC-transfected population, a GFP-negative ("No mucin") is available, resulting in 2 biological replicates per experiment
#2 Independent biological replicate of #1, not shown in figure

## Sheet: Figure 4a
		Akkermansia muciniphila
		Bio1	Bio2
MUC1 WT	Amuc0625	0.791	0.812667
	C. perfringens	0.7335	0.770333
	No sialidase	0.223	0.225667
MUC2 WT	Amuc0625	0.1215	0.216333
	C. perfringens	0.1495	0.169
	No sialidase	0.093	0.085

## Sheet: Figure 4b
		Pan-Lectenz
		Bio1	Bio2
MUC1 WT	Amuc0625	0.354	0.0486667
	C. perfringens	0.053	0.048
	No sialidase	0.5955	1.114
MUC2 WT	Amuc0625	0.076	0.0483333
	C. perfringens	0.0455	0.045
	No sialidase	0.3765	0.533

[truncated: 12 more sheets: Figure S1a, Figure S1b, Figure S2a, Figure S3a, Figure S4, Figure S5a, Figure S5b, Figure S6, Figure S7a, Figure S7b, Figure S8, Figure S9]
